# Supplementary material for: SAGES guidelines for the use of laparoscopy during pregnancy
Source: Surg Endosc. 2024 May 3;38(6):2947–63. doi: 10.1007/s00464-024-10810-1 (PMC11133165; doi:10.1007/s00464-024-10810-1)
Supplement: Supplementary file 5 — Supplementary file5 (ZIP 64 kb) [file 464_2024_10810_MOESM5_ESM.zip]

Archive with 3 entries (3 files):
- 464_2024_10810_MOESM5_ESM/Appendix E KQ1 Evidence Table.pdf
- 464_2024_10810_MOESM5_ESM/Appendix E KQ2 Evidence Table.docx
- 464_2024_10810_MOESM5_ESM/Appendix E KQ3 Evidence Table.docx
