# Supplementary material for: SAGES guidelines for the use of laparoscopy during pregnancy
Source: Surg Endosc. 2024 May 3;38(6):2947–63. doi: 10.1007/s00464-024-10810-1 (PMC11133165; doi:10.1007/s00464-024-10810-1)
Supplement: Supplementary file 6 — Supplementary file6 (ZIP 91 kb) [file 464_2024_10810_MOESM6_ESM.zip]

Archive with 3 entries (3 files):
- 464_2024_10810_MOESM6_ESM/Appendix F KQ1 Evidence to decision table.docx
- 464_2024_10810_MOESM6_ESM/Appendix F KQ2 Evidence to decision table.docx
- 464_2024_10810_MOESM6_ESM/Appendix F KQ3 Evidence to decision table.docx
