# Supplementary material for: SAGES guidelines for the use of laparoscopy during pregnancy
Source: Surg Endosc. 2024 May 3;38(6):2947–63. doi: 10.1007/s00464-024-10810-1 (PMC11133165; doi:10.1007/s00464-024-10810-1)
Supplement: Supplementary file 7 — Supplementary file7 (ZIP 1876 kb) [file 464_2024_10810_MOESM7_ESM.zip]

Archive with 16 entries (16 files):
- 464_2024_10810_MOESM7_ESM/Appendix G Abou Setta COI.docx
- 464_2024_10810_MOESM7_ESM/Appendix G Alli COI.docx
- 464_2024_10810_MOESM7_ESM/Appendix G Ansari COI.docx
- 464_2024_10810_MOESM7_ESM/Appendix G Athanasiadis COI.docx
- 464_2024_10810_MOESM7_ESM/Appendix G Berghella COI.pdf
- 464_2024_10810_MOESM7_ESM/Appendix G Collings Preg COI Disclosure Form.docx
- 464_2024_10810_MOESM7_ESM/Appendix G DeLong COI.docx
- 464_2024_10810_MOESM7_ESM/Appendix G Hassan Preg COI Disclosure Form.docx
- 464_2024_10810_MOESM7_ESM/Appendix G hollands coi.pdf
- 464_2024_10810_MOESM7_ESM/Appendix G Hong COI.docx
- 464_2024_10810_MOESM7_ESM/Appendix G Kumar COI.docx
- 464_2024_10810_MOESM7_ESM/Appendix G Oliver COI.pdf
- 464_2024_10810_MOESM7_ESM/Appendix G Palazzo COI.docx
- 464_2024_10810_MOESM7_ESM/Appendix G Slater COI.docx
- 464_2024_10810_MOESM7_ESM/Appendix G Sylla COI.docx
- 464_2024_10810_MOESM7_ESM/Appendix G Wunker COI.docx
